# Supplementary material for: Splice Variants of the Castor WRI1 Gene Upregulate Fatty Acid and Oil Biosynthesis When Expressed in Tobacco Leaves
Source: Int J Mol Sci. 2018 Jan 5;19(1):146. doi: 10.3390/ijms19010146 (PMC5796095; doi:10.3390/ijms19010146)
Supplement: Supplementary file 1 [file ijms-19-00146-s001.zip]

Archive with 3 entries (3 files):
- Figure S1 .pdf
- Figure S2 .pdf
- Figure S3 .pdf
